# Supplementary material for: The Influence of Residuals Combining Temperature and Reaction Time on Calcium Phosphate Transformation in a Precipitation Process
Source: J Funct Biomater. 2022 Jan 19;13(1):9. doi: 10.3390/jfb13010009 (PMC8883985; doi:10.3390/jfb13010009)
Supplement: Supplementary file 1 [file jfb-13-00009-s001.zip]

Archive with 1 entries (1 files):
- jfb-1494170-SI.pdf
